# Supplementary material for: Neutralization of Omicron BA.1, BA.2, and BA.3 SARS-CoV-2 by 3 doses of BNT162b2 vaccine
Source: Nat Commun. 2022 Jun 23;13:3602. doi: 10.1038/s41467-022-30681-1 (PMC9225806; doi:10.1038/s41467-022-30681-1)
Supplement: Supplementary file 3 — Source Data [file 41467_2022_30681_MOESM3_ESM.xlsx]

## Sheet: Figure 1
Figure 1
USA-WA1/2022									BA.1-spike					BA.2-spike					BA.3-spike
	Exp1			Exp2			GMT
Subject ID	Rep-1	Rep-2	GMT	Rep-1	Rep-2	GMT			Rep-1	Rep-2	GMT			Rep-1	Rep-2	GMT			Rep-1	Rep-2	GMT
1	640	640	640	1280	640	905.097	761.093		320	320	320			320	320	320			160	320	226.274
2	1280	1280	1280	1280	2560	1810.19	1522.19		320	320	320			320	320	320			160	80	113.137
3	1280	1280	1280	1280	1280	1280	1280		640	640	640			320	640	452.548			320	320	320
4	1280	1280	1280	1280	1280	1280	1280		320	320	320			320	160	226.274			320	160	226.274
5	1280	1280	1280	2560	1280	1810.19	1522.19		640	640	640			640	640	640			320	320	320
6	320	320	320	320	320	320	320		160	160	160			160	160	160			80	80	80
7	640	640	640	320	640	452.548	538.174		80	160	113			80	160	113.137			80	80	80
8	2560	2560	2560	1280	1280	1280	1810.19		640	640	640			640	640	640			320	320	320
9	2560	2560	2560	1280	1280	1280	1810.19		320	320	320			320	320	320			320	320	320
10	1280	1280	1280	1280	1280	1280	1280		320	640	453			320	320	320			320	160	226.274
11	1280	1280	1280	640	640	640	905.097		160	320	226			160	320	226.274			160	80	113.137
12	5120	5120	5120	2560	2560	2560	3620.39		640	640	640			1280	1280	1280			320	320	320
13	640	640	640	640	640	640	640		160	160	160			160	160	160			80	80	80
14	640	640	640	1280	640	905.097	761.093		320	320	320			160	160	160			160	80	113.137
15	640	640	640	1280	640	905.097	761.093		160	160	160			160	80	113.137			80	160	113.137
16	5120	5120	5120	2560	2560	2560	3620.39		640	1280	905			640	640	640			640	640	640
17	640	640	640	640	640	640	640		160	160	160			80	160	113.137			80	80	80
18	1280	1280	1280	1280	640	905.097	1076.35		320	320	320			320	160	226.274			160	160	160
19	2560	2560	2560	2560	1280	1810.19	2152.69		640	1280	905			640	640	640			640	640	640
20	10240	10240	10240	10240	10240	10240	10240		1280	1280	1280			2560	1280	1810.19			2560	1280	1810.19
21	320	320	320	640	320	452.548	380.546		40	40	40			80	80	80			40	20	28.2843
22	1280	1280	1280	1280	1280	1280	1280		640	640	640			320	320	320			160	160	160

## Sheet: Supplementary Figure 1c
Figure S1c
USA2020-WA1	BA.1-spike	BA.2-spike	BA.3-spike
67700	72800	69200	65300
61000	69100	63100	66300
60200	63400	70700	62400
66500	74300	56100	64700

## Sheet: Supplementray figure 2
Figure S2a					Figure S2b
PRNT50	FFRNT50				FFRNT50/PRNT50
20	20				1
20	20				1
20	20				1
20	20				1
20	20				1
20	20				1
20	20				1
20	20				1
20	20				1
20	20				1
20	20				1
20	20				1
20	20				1
20	20				1
20	20				1
20	20				1
20	20				1
20	20				1
20	20				1
20	20				1
20	20				1
20	20				1
20	20				1
20	20				1
20	20				1
20	20				1
20	20				1
20	28				1.4
28	40				1.43
28	40				1.43
28	40				1.43
40	40				1
40	40				1
40	40				1
40	40				1
40	40				1
40	40				1
57	40				0.7
80	40				0.5
28	57				2.04
40	57				1.43
57	57				1
57	57				1
80	57				0.71
160	57				0.36
57	80				1.4
57	80				1.4
57	80				1.4
80	80				1
80	80				1
80	80				1
80	80				1
80	80				1
80	80				1
80	80				1
80	80				1
80	80				1
80	80				1
80	80				1
80	80				1
80	80				1
80	80				1
80	80				1
113	80				0.71
113	80				0.71
113	80				0.71
113	80				0.71
113	80				0.71
160	80				0.5
160	80				0.5
160	80				0.5
226	98				0.43
80	113				1.41
80	113				1.41
80	113				1.41
80	113				1.41
80	113				1.41
80	113				1.41
80	113				1.41
80	113				1.41
80	113				1.41
80	113				1.41
113	113				1
113	113				1
160	113				0.71
160	113				0.71
160	113				0.71
160	113				0.71
226	113				0.5
320	113				0.35
453	113				0.25
80	160				2
80	160				2
113	160				1.42
113	160				1.42
113	160				1.42
113	160				1.42
113	160				1.42
113	160				1.42
113	160				1.42
113	160				1.42
160	160				1
160	160				1
160	160				1
160	160				1
160	160				1
160	160				1
160	160				1
160	160				1
160	160				1
160	160				1
160	160				1
160	160				1
160	160				1
160	160				1
160	160				1
160	160				1
160	160				1
160	160				1
160	160				1
160	160				1
160	160				1
160	160				1
160	160				1
160	160				1
160	160				1
160	160				1
160	160				1
226	160				0.71
226	160				0.71
226	160				0.71
226	160				0.71
226	160				0.71
226	160				0.71
226	160				0.71
226	160				0.71
320	160				0.5
320	160				0.5
320	160				0.5
320	160				0.5
320	160				0.5
320	160				0.5
320	160				0.5
320	160				0.5
640	160				0.25
160	226				1.41
160	226				1.41
160	226				1.41
160	226				1.41
160	226				1.41
160	226				1.41
226	226				1
226	226				1
226	226				1
226	226				1
226	226				1
320	226				0.71
320	226				0.71
320	226				0.71
320	226				0.71
453	226				0.5
640	226				0.35
640	226				0.35
160	320				2
160	320				2
160	320				2
160	320				2
160	320				2
160	320				2
226	320				1.42
226	320				1.42
226	320				1.42
320	320				1
320	320				1
320	320				1
320	320				1
320	320				1
320	320				1
320	320				1
320	320				1
320	320				1
320	320				1
320	320				1
320	320				1
320	320				1
320	320				1
320	320				1
320	320				1
320	320				1
320	320				1
320	320				1
320	320				1
320	320				1
320	320				1
320	320				1
320	320				1
453	320				0.71
453	320				0.71
453	320				0.71
453	320				0.71
453	320				0.71
453	320				0.71
640	320				0.5
640	320				0.5
640	320				0.5
640	320				0.5
640	320				0.5
640	320				0.5
640	320				0.5
640	320				0.5
905	320				0.35
1280	320				0.25
320	453				1.42
320	453				1.42
320	453				1.42
453	453				1
453	453				1
453	453				1
453	453				1
453	453				1
640	453				0.71
640	453				0.71
640	453				0.71
640	453				0.71
640	453				0.71
640	453				0.71
320	640				2
320	640				2
320	640				2
320	640				2
320	640				2
320	640				2
453	640				1.41
453	640				1.41
453	640				1.41
453	640				1.41
453	640				1.41
640	640				1
640	640				1
640	640				1
640	640				1
640	640				1
640	640				1
640	640				1
640	640				1
640	640				1
640	640				1
640	640				1
640	640				1
640	640				1
640	640				1
905	640				0.71
905	640				0.71
905	640				0.71
905	640				0.71
905	640				0.71
1280	640				0.5
453	905				2
453	905				2
453	905				2
453	905				2
640	905				1.41
640	905				1.41
640	905				1.41
640	905				1.41
905	905				1
1280	905				0.71
1280	905				0.71
640	1280				2
905	1280				1.41
905	1280				1.41
905	1280				1.41
1280	1280				1
1280	1280				1
1280	1280				1
1280	1280				1
1280	1280				1
1280	1280				1
1280	1280				1
1280	1280				1
1280	1280				1
1280	1280				1
1280	1280				1
1280	1280				1
1280	1280				1
1280	1280				1
1810	1280				0.71
1810	1280				0.71
2560	1280				0.5
1280	1810				1.41
1280	1810				1.41
1280	2560				2
1810	2560				1.41
2560	2560				1
2560	2560				1
2560	2560				1
2560	2560				1
5120	2560				0.5
5120	2560				0.5
2828	3200				1.13
3000	3200				1.07
3000	3200				1.07
2560	3620				1.41
2560	5120				2
5120	5120				1
7241	5120				0.71
2828	6400				2.26
3000	6400				2.13
4000	6400				1.6
4000	6400				1.6
4500	6400				1.42
5000	6400				1.28
10000	6400				0.64
10240	10240				1
8000	12800				1.6
8000	12800				1.6
10000	12800				1.28
10000	12800				1.28
16000	12800				0.8
7071	18102				2.56
20000	25600				1.28
25000	25600				1.02
35355	25600				0.72
40000	36204				0.91
30000	51200				1.71
60000	51200				0.85
80000	51200				0.64
100000	204800				2.05
